# Supplementary material for: Homodimerization regulates an endothelial specific signature of the SOX18 transcription factor
Source: Nucleic Acids Res. 2018 Oct 18;46(21):11381–95. doi: 10.1093/nar/gky897 (PMC6265484; doi:10.1093/nar/gky897)
Supplement: Supplementary Data [file gky897_supplemental_files.zip]

Archive with 3 entries (3 files):
- MAX_timelapse nsox-csox 70 cycles no interval 0.7x 8laser 66.3 pin...al 0.7x 8laser 66.3 pinhole 800 2 1 178 0 1 50 slices 6.53 #01 2.avi
- New Moustaqil et al revision Suppl Info.pdf
- Suppl info Tables S2-S3.xlsx
