# Supplementary material for: Homodimerization regulates an endothelial specific signature of the SOX18 transcription factor
Source: Nucleic Acids Res. 2018 Oct 18;46(21):11381–95. doi: 10.1093/nar/gky897 (PMC6265484; doi:10.1093/nar/gky897)
Supplement: Supplementary Data [file gky897_supplemental_files.zip › Suppl info Tables S2-S3.xlsx]

## Sheet: Table S2 histone marks
H3K4Me1 sox dimer at least 50% overlap				H3K4Me2 sox dimer at least 50% overlap				H3K4me3 sox dimer at least 50% overlap				H3K9ac sox dimer at least 50% overlap				H3K9me1 sox dimer at least 50% overlap				H3K27ac sox dimer at least 50% overlap				H3K27me3 sox dimer at least 50% overlap				H4K20me1 sox dimer at least 50% overlap				H3K36me3 sox dimer at least 50% overlap				DNAse hypersensistivity
chr1 8876233 8876733				chr1 8876233 8876733				chr1 8876233 8876733				chr1 8876233 8876733				chr1 8876233 8876733				chr1 8876233 8876733				chr1 51655616 51655631				chr1 8876233 8876733				chr1 16292016 16292031				chr1 8876233 8876733
chr1 8876509 8876528				chr1 8876509 8876528				chr1 8876509 8876528				chr1 8876509 8876528				chr1 8876509 8876528				chr1 8876509 8876528				chr1 51655646 51655661				chr1 8876509 8876528				chr1 16292201 16292216				chr1 8876509 8876528
chr1 16292016 16292031				chr1 16292016 16292031				chr1 16292201 16292216				chr1 28372423 28372438				chr1 16292016 16292031				chr1 16292016 16292031				chr1 61943871 61943886				chr1 16292016 16292031				chr1 16926359 16926374				chr1 16292016 16292031
chr1 16292201 16292216				chr1 16292201 16292216				chr1 22416766 22417266				chr1 35308455 35308955				chr1 16292201 16292216				chr1 16292201 16292216				chr1 64288382 64288397				chr1 16292201 16292216				chr1 22416766 22417266				chr1 16292201 16292216
chr1 22416766 22417266				chr1 22416766 22417266				chr1 22416911 22416926				chr1 35308658 35308677				chr1 16926359 16926374				chr1 22416766 22417266				chr1 78963017 78963517				chr1 16926359 16926374				chr1 22416911 22416926				chr1 22416911 22416926
chr1 22416911 22416926				chr1 22416911 22416926				chr1 28372423 28372438				chr1 39576608 39576623				chr1 22416766 22417266				chr1 22416911 22416926				chr1 78963198 78963217				chr1 22416766 22417266				chr1 27808486 27808501				chr1 28372423 28372438
chr1 27808699 27808714				chr1 27808486 27808501				chr1 35308455 35308955				chr1 39576710 39576725				chr1 22416911 22416926				chr1 28372423 28372438				chr1 78963321 78963340				chr1 22416911 22416926				chr1 27808699 27808714				chr1 35308455 35308955
chr1 28372423 28372438				chr1 27808699 27808714				chr1 35308658 35308677				chr1 94765854 94765869				chr1 27808486 27808501				chr1 35308455 35308955				chr1 112017521 112017536				chr1 27808486 27808501				chr1 28372423 28372438				chr1 35308658 35308677
chr1 35308455 35308955				chr1 28372423 28372438				chr1 39576608 39576623				chr1 149815358 149815858				chr1 27808699 27808714				chr1 35308658 35308677				chr1 112017616 112017631				chr1 27808699 27808714				chr1 39330012 39330512				chr1 39576608 39576623
chr1 35308658 35308677				chr1 35308455 35308955				chr1 39576710 39576725				chr1 149815624 149815643				chr1 28372423 28372438				chr1 39576608 39576623				chr1 117861839 117861858				chr1 35308455 35308955				chr1 39330304 39330323				chr1 39576710 39576725
chr1 39576608 39576623				chr1 35308658 35308677				chr1 145012680 145012695				chr1 149815626 149815641				chr1 35308455 35308955				chr1 39576710 39576725				chr1 145012680 145012695				chr1 35308658 35308677				chr1 39576608 39576623				chr1 80276559 80277059
chr1 39576710 39576725				chr1 39576608 39576623				chr1 145012800 145012815				chr1 149815799 149815818				chr1 35308658 35308677				chr1 80276559 80277059				chr1 145012800 145012815				chr1 39330012 39330512				chr1 39576710 39576725				chr1 94765854 94765869
chr1 78963017 78963517				chr1 39576710 39576725				chr1 149815358 149815858				chr1 149815801 149815816				chr1 39330012 39330512				chr1 89268702 89268717				chr1 200200850 200201350				chr1 39330304 39330323				chr1 51124113 51124128				chr1 112017521 112017536
chr1 78963198 78963217				chr1 78963017 78963517				chr1 149815624 149815643				chr1 201743068 201743083				chr1 39330304 39330323				chr1 94765854 94765869				chr1 200201134 200201153				chr1 39576608 39576623				chr1 53483222 53483237				chr1 145012680 145012695
chr1 78963321 78963340				chr1 78963198 78963217				chr1 149815626 149815641				chr1 211434559 211434574				chr1 39576608 39576623				chr1 145012680 145012695				chr2 70804891 70804906				chr1 39576710 39576725				chr1 89268702 89268717				chr1 145012800 145012815
chr1 80276559 80277059				chr1 78963321 78963340				chr1 149815799 149815818				chr1 211434619 211434634				chr1 39576710 39576725				chr1 145012800 145012815				chr2 72472588 72472603				chr1 64288382 64288397				chr1 91438315 91438330				chr1 155436855 155436870
chr1 89268702 89268717				chr1 80276559 80277059				chr1 149815801 149815816				chr1 214619921 214620421				chr1 51124113 51124128				chr1 149815358 149815858				chr2 152882007 152882026				chr1 64292377 64292392				chr1 94765854 94765869				chr1 155436941 155436956
chr1 94765854 94765869				chr1 89268702 89268717				chr1 211434559 211434574				chr2 10716629 10716644				chr1 51655616 51655631				chr1 149815624 149815643				chr2 165189292 165189307				chr1 64292423 64292438				chr1 98340571 98340586				chr1 200200850 200201350
chr1 112017521 112017536				chr1 94765854 94765869				chr1 211434619 211434634				chr2 35728298 35728798				chr1 51655646 51655661				chr1 149815626 149815641				chr2 165189350 165189365				chr1 78963017 78963517				chr1 98340579 98340594				chr1 200201134 200201153
chr1 112017616 112017631				chr1 145012680 145012695				chr2 10716629 10716644				chr2 35728530 35728549				chr1 53483222 53483237				chr1 149815799 149815818				chr2 171794590 171794605				chr1 78963198 78963217				chr1 98340681 98340696				chr1 201743068 201743083
chr1 145012680 145012695				chr1 145012800 145012815				chr2 35728298 35728798				chr2 72788551 72789051				chr1 61943871 61943886				chr1 149815801 149815816				chr2 175196751 175196766				chr1 78963321 78963340				chr1 145012680 145012695				chr1 214619921 214620421
chr1 145012800 145012815				chr1 149815358 149815858				chr2 35728530 35728549				chr2 72788787 72788802				chr1 64288382 64288397				chr1 200200850 200201350				chr2 178666878 178666893				chr1 89268702 89268717				chr1 145012800 145012815				chr2 13122438 13122453
chr1 149815358 149815858				chr1 149815624 149815643				chr2 72788551 72789051				chr2 73007603 73007618				chr1 64292377 64292392				chr1 200201134 200201153				chr2 211034434 211034934				chr1 91438315 91438330				chr1 149815358 149815858				chr2 35728298 35728798
chr1 149815624 149815643				chr1 149815626 149815641				chr2 72788787 72788802				chr2 102135479 102135979				chr1 64292423 64292438				chr1 201743068 201743083				chr2 230574173 230574188				chr1 98234529 98235029				chr1 149815624 149815643				chr2 35728530 35728549
chr1 149815626 149815641				chr1 149815799 149815818				chr2 73007603 73007618				chr2 102135778 102135797				chr1 72109575 72109594				chr1 211434559 211434574				chr3 24316218 24316233				chr1 98234824 98234843				chr1 149815626 149815641				chr2 54176476 54176491
chr1 149815799 149815818				chr1 149815801 149815816				chr2 110367511 110367526				chr2 102135780 102135795				chr1 72109577 72109592				chr1 211434619 211434634				chr3 38709952 38709967				chr1 98340571 98340586				chr1 149815799 149815818				chr2 54176569 54176584
chr1 149815801 149815816				chr1 200200850 200201350				chr2 138717897 138718397				chr2 110367511 110367526				chr1 89268702 89268717				chr1 214619921 214620421				chr3 38710096 38710111				chr1 98340579 98340594				chr1 149815801 149815816				chr2 64077175 64077194
chr1 200200850 200201350				chr1 200201134 200201153				chr2 138718132 138718151				chr2 152882007 152882026				chr1 91438315 91438330				chr2 10716629 10716644				chr3 102256154 102256169				chr1 98340681 98340696				chr1 155436855 155436870				chr2 64332137 64332156
chr1 200201134 200201153				chr1 201743068 201743083				chr2 152882007 152882026				chr2 165699626 165699645				chr1 94765854 94765869				chr2 13122438 13122453				chr3 116590861 116590876				chr1 117861839 117861858				chr1 155436941 155436956				chr2 70045417 70045917
chr1 201743068 201743083				chr1 211434559 211434574				chr2 165699626 165699645				chr2 190647767 190648267				chr1 98234529 98235029				chr2 35728298 35728798				chr3 132504397 132504412				chr1 145012680 145012695				chr1 201743068 201743083				chr2 73007603 73007618
chr1 211434559 211434574				chr1 211434619 211434634				chr2 175196751 175196766				chr2 190648039 190648058				chr1 98234824 98234843				chr2 35728530 35728549				chr3 151000543 151001043				chr1 145012800 145012815				chr1 204363959 204363974				chr2 102135479 102135979
chr1 211434619 211434634				chr1 214619921 214620421				chr2 190647767 190648267				chr2 197191987 197192002				chr1 98340571 98340586				chr2 54176476 54176491				chr3 154042766 154043266				chr1 155436855 155436870				chr1 211434559 211434574				chr2 102135778 102135797
chr1 214619921 214620421				chr2 10716629 10716644				chr2 190648039 190648058				chr2 211034434 211034934				chr1 98340579 98340594				chr2 54176569 54176584				chr3 154043106 154043121				chr1 155436941 155436956				chr1 211434619 211434634				chr2 102135780 102135795
chr2 10716629 10716644				chr2 13122438 13122453				chr2 211034434 211034934				chr2 238582997 238583497				chr1 98340681 98340696				chr2 64332137 64332156				chr3 167962518 167962533				chr1 201743068 201743083				chr1 214619921 214620421				chr2 110367511 110367526
chr2 13122438 13122453				chr2 35728298 35728798				chr2 238582997 238583497				chr2 238583168 238583183				chr1 112017521 112017536				chr2 72788551 72789051				chr3 181426151 181426651				chr1 204363959 204363974				chr1 229441302 229441317				chr2 152882007 152882026
chr2 35728298 35728798				chr2 35728530 35728549				chr2 238583168 238583183				chr3 80137482 80137497				chr1 112017616 112017631				chr2 72788787 72788802				chr3 181426472 181426491				chr1 214619921 214620421				chr1 231690950 231690965				chr2 175196751 175196766
chr2 35728530 35728549				chr2 54176569 54176584				chr3 99620261 99620276				chr3 99620261 99620276				chr1 117861839 117861858				chr2 73007603 73007618				chr3 192147959 192147974				chr1 218370195 218370210				chr1 235415523 235415538				chr2 185499790 185500290
chr2 54176476 54176491				chr2 64332137 64332156				chr3 99620432 99620447				chr3 99620432 99620447				chr1 145012680 145012695				chr2 102135479 102135979				chr3 193019428 193019443				chr1 218370404 218370419				chr2 10716629 10716644				chr2 185499966 185499985
chr2 54176569 54176584				chr2 72788551 72789051				chr3 154042766 154043266				chr3 154042766 154043266				chr1 145012800 145012815				chr2 102135778 102135797				chr4 70019968 70019983				chr1 218370457 218370472				chr2 20114558 20114573				chr2 190647767 190648267
chr2 64332137 64332156				chr2 72788787 72788802				chr3 154043106 154043121				chr3 171555990 171556005				chr1 149815358 149815858				chr2 102135780 102135795				chr4 71040930 71040945				chr1 218370592 218370607				chr2 54176476 54176491				chr2 190648039 190648058
chr2 70045417 70045917				chr2 73007603 73007618				chr3 171555990 171556005				chr4 2846303 2846803				chr1 149815624 149815643				chr2 110367511 110367526				chr4 88465256 88465271				chr1 229441302 229441317				chr2 54176569 54176584				chr2 191809052 191809552
chr2 72521140 72521640				chr2 102135479 102135979				chr4 2846303 2846803				chr4 2846498 2846513				chr1 149815626 149815641				chr2 138717897 138718397				chr4 88898593 88899093				chr1 231690950 231690965				chr2 55529519 55529534				chr2 191809323 191809338
chr2 72521391 72521410				chr2 102135778 102135797				chr4 2846498 2846513				chr4 21804139 21804154				chr1 149815799 149815818				chr2 138718132 138718151				chr4 88898864 88898883				chr1 235415523 235415538				chr2 64076944 64077444				chr2 211034434 211034934
chr2 72521393 72521408				chr2 102135780 102135795				chr4 122076507 122076522				chr4 21804241 21804256				chr1 149815801 149815816				chr2 165699626 165699645				chr4 88898866 88898881				chr2 20114558 20114573				chr2 64077175 64077194				chr2 238582997 238583497
chr2 72788551 72789051				chr2 110367511 110367526				chr4 122076718 122076733				chr4 40182337 40182352				chr1 155436855 155436870				chr2 181940074 181940089				chr4 112909812 112909827				chr2 54176476 54176491				chr2 70045417 70045917				chr2 238583168 238583183
chr2 72788787 72788802				chr2 138717897 138718397				chr4 129084561 129084576				chr4 56040209 56040224				chr1 155436941 155436956				chr2 190647767 190648267				chr4 113980863 113980878				chr2 54176569 54176584				chr2 110367511 110367526				chr3 99620261 99620276
chr2 73007603 73007618				chr2 138718132 138718151				chr4 160028066 160028566				chr4 129084561 129084576				chr1 199097631 199098131				chr2 190648039 190648058				chr4 153083333 153083348				chr2 64076944 64077444				chr2 165699626 165699645				chr3 99620432 99620447
chr2 102135479 102135979				chr2 152882007 152882026				chr4 160028282 160028297				chr4 133914049 133914064				chr1 199097817 199097836				chr2 191809052 191809552				chr5 32974276 32974291				chr2 64077175 64077194				chr2 171794590 171794605				chr3 108207482 108207497
chr2 102135778 102135797				chr2 165699626 165699645				chr5 64767872 64767887				chr4 149274955 149274974				chr1 200200850 200201350				chr2 191809323 191809338				chr5 36790439 36790454				chr2 64332137 64332156				chr2 171890895 171890910				chr3 108207573 108207588
chr2 102135780 102135795				chr2 185499790 185500290				chr5 73704116 73704131				chr4 160028066 160028566				chr1 200201134 200201153				chr2 197191987 197192002				chr5 71074468 71074968				chr2 70804891 70804906				chr2 176017808 176017823				chr3 108207818 108207833
chr2 110367511 110367526				chr2 185499966 185499985				chr5 80848677 80849177				chr4 160028282 160028297				chr1 201743068 201743083				chr2 211034434 211034934				chr5 71074721 71074740				chr2 72472588 72472603				chr2 180042569 180042584				chr3 129528418 129528433
chr2 127900330 127900345				chr2 190647767 190648267				chr5 100212946 100212961				chr4 177840734 177840749				chr1 204363959 204363974				chr2 238582997 238583497				chr5 90032181 90032196				chr2 72521140 72521640				chr2 181940074 181940089				chr3 132504397 132504412
chr2 127900361 127900376				chr2 190648039 190648058				chr5 100213225 100213240				chr4 184162810 184163310				chr1 214619921 214620421				chr2 238583168 238583183				chr6 134322661 134322676				chr2 72521391 72521410				chr2 190647767 190648267				chr3 171555990 171556005
chr2 138717897 138718397				chr2 197191987 197192002				chr6 21616099 21616114				chr4 184163079 184163098				chr1 222950906 222950921				chr3 99620261 99620276				chr6 134322830 134322845				chr2 72521393 72521408				chr2 190648039 190648058				chr3 173711182 173711197
chr2 138718132 138718151				chr2 211034434 211034934				chr6 26473819 26474319				chr4 184163081 184163096				chr1 222951047 222951062				chr3 99620432 99620447				chr7 19117687 19117702				chr2 110367511 110367526				chr2 191809052 191809552				chr3 193019428 193019443
chr2 152882007 152882026				chr2 238582997 238583497				chr6 26473973 26473992				chr4 184163175 184163194				chr1 231690950 231690965				chr3 108207482 108207497				chr7 35512048 35512063				chr2 152882007 152882026				chr2 191809323 191809338				chr3 197016496 197016515
chr2 181940074 181940089				chr2 238583168 238583183				chr6 26474080 26474099				chr4 184163177 184163192				chr1 235415523 235415538				chr3 108207573 108207588				chr7 103140392 103140411				chr2 159298390 159298890				chr2 197191987 197192002				chr4 2846303 2846803
chr2 185499790 185500290				chr3 57897308 57897323				chr6 35646409 35646424				chr5 73704116 73704131				chr2 10716629 10716644				chr3 108207818 108207833				chr7 103213920 103214420				chr2 170695676 170695691				chr2 197611428 197611928				chr4 2846498 2846513
chr2 185499966 185499985				chr3 99620261 99620276				chr6 126114980 126114995				chr5 80848677 80849177				chr2 13122438 13122453				chr3 154042766 154043266				chr7 137457344 137457359				chr2 171794590 171794605				chr2 197611706 197611725				chr4 21804139 21804154
chr2 190647767 190648267				chr3 99620432 99620447				chr6 126115023 126115038				chr5 100212946 100212961				chr2 54176476 54176491				chr3 154043106 154043121				chr7 137457514 137457529				chr2 171890895 171890910				chr2 238582997 238583497				chr4 21804241 21804256
chr2 190648039 190648058				chr3 108207818 108207833				chr6 151606662 151606677				chr5 100213225 100213240				chr2 54176569 54176584				chr3 171555990 171556005				chr7 143823389 143823404				chr2 175196751 175196766				chr2 238583168 238583183				chr4 40182337 40182352
chr2 191809052 191809552				chr3 129528418 129528433				chr7 7801588 7801603				chr5 119781625 119781640				chr2 55529519 55529534				chr3 193019428 193019443				chr8 31955065 31955080				chr2 176017808 176017823				chr3 14972574 14972589				chr4 79479171 79479186
chr2 191809323 191809338				chr3 171555990 171556005				chr7 85260190 85260690				chr6 5250790 5250805				chr2 64076944 64077444				chr4 2846303 2846803				chr8 62719457 62719472				chr2 180042569 180042584				chr3 37162897 37162916				chr4 102186751 102186770
chr2 238582997 238583497				chr4 2846303 2846803				chr7 85260373 85260392				chr6 5250888 5250903				chr2 64077175 64077194				chr4 2846498 2846513				chr8 94099204 94099704				chr2 181940074 181940089				chr3 38709952 38709967				chr4 129084561 129084576
chr2 238583168 238583183				chr4 2846498 2846513				chr7 85260375 85260390				chr6 21616099 21616114				chr2 64332137 64332156				chr4 21804139 21804154				chr8 94099393 94099412				chr2 190647767 190648267				chr3 38710096 38710111				chr4 133914049 133914064
chr3 57897308 57897323				chr4 21804139 21804154				chr7 98640421 98640921				chr6 26473819 26474319				chr2 70045417 70045917				chr4 21804241 21804256				chr8 95271339 95271354				chr2 190648039 190648058				chr3 57813015 57813030				chr4 149274528 149275028
chr3 80137482 80137497				chr4 21804241 21804256				chr7 98640562 98640581				chr6 26473973 26473992				chr2 72472588 72472603				chr4 40182337 40182352				chr8 103217353 103217368				chr2 191809052 191809552				chr3 57813221 57813240				chr4 149274751 149274766
chr3 99620261 99620276				chr4 40182337 40182352				chr7 114727758 114727777				chr6 26474080 26474099				chr2 72521140 72521640				chr4 56040209 56040224				chr9 10044883 10044898				chr2 191809323 191809338				chr3 57813223 57813238				chr4 149274821 149274840
chr3 99620432 99620447				chr4 56040209 56040224				chr7 116313152 116313652				chr6 35646409 35646424				chr2 72521391 72521410				chr4 79479171 79479186				chr9 14888759 14888774				chr2 197191987 197192002				chr3 57897308 57897323				chr4 149274823 149274838
chr3 108207482 108207497				chr4 79479171 79479186				chr7 139043158 139043173				chr6 109223480 109223980				chr2 72521393 72521408				chr4 122076507 122076522				chr9 14888973 14888988				chr2 211034434 211034934				chr3 71238300 71238315				chr4 149274955 149274974
chr3 108207573 108207588				chr4 102186553 102187053				chr7 139043289 139043304				chr6 109223696 109223715				chr2 72788551 72789051				chr4 122076718 122076733				chr9 21072725 21072740				chr3 14972574 14972589				chr3 97661841 97661856				chr4 153083333 153083348
chr3 108207818 108207833				chr4 102186751 102186770				chr8 26162774 26162789				chr6 126114980 126114995				chr2 72788787 72788802				chr4 129084561 129084576				chr9 71697635 71697650				chr3 57813015 57813030				chr3 100016798 100017298				chr4 160028066 160028566
chr3 114101840 114101855				chr4 122076507 122076522				chr8 28733412 28733427				chr6 126115023 126115038				chr2 73007603 73007618				chr4 133914049 133914064				chr9 75977276 75977291				chr3 57813221 57813240				chr3 100017086 100017105				chr4 160028282 160028297
chr3 150092137 150092152				chr4 122076718 122076733				chr8 95271339 95271354				chr6 144125732 144125747				chr2 74067407 74067422				chr4 139113708 139114208				chr9 75977336 75977351				chr3 57813223 57813238				chr3 105405908 105406408				chr4 177840734 177840749
chr3 171555990 171556005				chr4 129084561 129084576				chr10 25836372 25836391				chr6 148649941 148650441				chr2 74067477 74067492				chr4 149274528 149275028				chr9 92489609 92489624				chr3 78781762 78782262				chr3 105406045 105406064				chr4 184162810 184163310
chr3 173711182 173711197				chr4 133914049 133914064				chr10 25836374 25836389				chr6 148650257 148650276				chr2 102135479 102135979				chr4 149274539 149274558				chr9 126060345 126060360				chr3 97661841 97661856				chr3 105406168 105406187				chr4 184163079 184163098
chr3 193019428 193019443				chr4 139113708 139114208				chr10 35346172 35346187				chr6 151606662 151606677				chr2 102135778 102135797				chr4 149274541 149274556				chr10 52559239 52559254				chr3 105413650 105414150				chr3 105413650 105414150				chr4 184163081 184163096
chr4 2846303 2846803				chr4 146409563 146409578				chr10 45476871 45476886				chr6 154730210 154730710				chr2 102135780 102135795				chr4 149274565 149274580				chr10 53761991 53762491				chr3 129528418 129528433				chr3 108207482 108207497				chr4 184163175 184163194
chr4 2846498 2846513				chr4 149274528 149275028				chr10 75006380 75006399				chr6 154730435 154730454				chr2 110367511 110367526				chr4 149274751 149274766				chr10 53762301 53762320				chr3 154042766 154043266				chr3 108207573 108207588				chr4 184163177 184163192
chr4 21804139 21804154				chr4 149274539 149274558				chr10 75006382 75006397				chr6 154730621 154730640				chr2 127900330 127900345				chr4 149274821 149274840				chr10 53762303 53762318				chr3 154043106 154043121				chr3 108207818 108207833				chr5 73704116 73704131
chr4 21804241 21804256				chr4 149274541 149274556				chr11 9710812 9711312				chr7 7801588 7801603				chr2 127900361 127900376				chr4 149274823 149274838				chr10 53947215 53947230				chr3 169892656 169892675				chr3 110845352 110845852				chr5 73942886 73943386
chr4 40182337 40182352				chr4 149274565 149274580				chr12 16130850 16131350				chr7 22616496 22616511				chr2 145838378 145838393				chr4 149274955 149274974				chr10 53947443 53947462				chr3 182693706 182693721				chr3 114101840 114101855				chr5 73943043 73943062
chr4 56040209 56040224				chr4 149274751 149274766				chr12 16131051 16131066				chr7 22616502 22616517				chr2 145838585 145838600				chr4 160028066 160028566				chr10 53947445 53947460				chr3 192147959 192147974				chr3 129528418 129528433				chr5 80543551 80543566
chr4 79479171 79479186				chr4 149274821 149274840				chr12 16131176 16131191				chr7 85260190 85260690				chr2 159298390 159298890				chr4 160028282 160028297				chr11 34900620 34900635				chr3 197016496 197016515				chr3 132504397 132504412				chr5 80848677 80849177
chr4 102186553 102187053				chr4 149274823 149274838				chr12 24103228 24103243				chr7 98640421 98640921				chr2 165699626 165699645				chr4 177840734 177840749				chr11 34900723 34900738				chr3 197016588 197016607				chr3 141291307 141291807				chr5 96113067 96113082
chr4 102186751 102186770				chr4 149274955 149274974				chr12 27708049 27708549				chr7 98640562 98640581				chr2 170695676 170695691				chr4 184162810 184163310				chr11 35253510 35254010				chr4 2846303 2846803				chr3 141291581 141291600				chr5 96113129 96113144
chr4 120057642 120057657				chr4 153083333 153083348				chr12 27708244 27708263				chr7 116313152 116313652				chr2 171794590 171794605				chr4 184163079 184163098				chr11 35253742 35253761				chr4 2846498 2846513				chr3 154042766 154043266				chr5 100212946 100212961
chr4 122076507 122076522				chr4 160028066 160028566				chr12 109122093 109122108				chr7 123725379 123725394				chr2 171890895 171890910				chr4 184163081 184163096				chr11 73477848 73477863				chr4 21804139 21804154				chr3 154043106 154043121				chr5 100213225 100213240
chr4 122076718 122076733				chr4 160028282 160028297				chr13 29040235 29040735				chr7 123725483 123725498				chr2 175196751 175196766				chr4 184163175 184163194				chr11 96138236 96138736				chr4 102186553 102187053				chr3 169892656 169892675				chr5 119781625 119781640
chr4 129084561 129084576				chr4 162423064 162423079				chr13 29040552 29040571				chr7 139043158 139043173				chr2 176017808 176017823				chr4 184163177 184163192				chr11 96138424 96138443				chr4 102186751 102186770				chr3 171555990 171556005				chr5 170582603 170583103
chr4 133914049 133914064				chr4 162423116 162423131				chr13 29040554 29040569				chr7 139043289 139043304				chr2 180042569 180042584				chr5 50949629 50949644				chr11 96138426 96138441				chr4 113980863 113980878				chr3 172504379 172504394				chr5 170582768 170582787
chr4 139113708 139114208				chr4 177840734 177840749				chr13 46075061 46075076				chr8 26162774 26162789				chr2 190647767 190648267				chr5 64767872 64767887				chr11 105578882 105578897				chr4 114550956 114551456				chr3 172504448 172504463				chr6 10518842 10518857
chr4 146409563 146409578				chr4 184162810 184163310				chr13 99629541 99630041				chr8 28733412 28733427				chr2 190648039 190648058				chr5 73704116 73704131				chr11 105579012 105579027				chr4 114551250 114551269				chr3 172504507 172504522				chr6 21616099 21616114
chr4 149274528 149275028				chr4 184163079 184163098				chr13 99629779 99629798				chr8 95271339 95271354				chr2 191809052 191809552				chr5 80543551 80543566				chr12 21460661 21460676				chr4 114551252 114551267				chr3 182693706 182693721				chr6 26473819 26474319
chr4 149274539 149274558				chr4 184163081 184163096				chr13 99629781 99629796				chr9 112828185 112828200				chr2 191809323 191809338				chr5 80848677 80849177				chr12 21460827 21460842				chr4 114551317 114551336				chr3 197016496 197016515				chr6 26473973 26473992
chr4 149274541 149274556				chr4 184163175 184163194				chr13 105636968 105637468				chr10 35346172 35346187				chr2 197191987 197192002				chr5 100212946 100212961				chr12 21871978 21871993				chr4 139113708 139114208				chr3 197016588 197016607				chr6 26474080 26474099
chr4 149274565 149274580				chr4 184163177 184163192				chr13 105637209 105637224				chr10 45476871 45476886				chr2 211034434 211034934				chr5 100213225 100213240				chr12 22339569 22339584				chr4 146409563 146409578				chr4 56040209 56040224				chr6 56768970 56768985
chr4 149274751 149274766				chr5 43304858 43304877				chr14 20812098 20812113				chr10 75006380 75006399				chr2 230574173 230574188				chr5 119781625 119781640				chr12 24103228 24103243				chr4 152092196 152092211				chr4 79479171 79479186				chr6 109223480 109223980
chr4 149274821 149274840				chr5 50949629 50949644				chr14 20812336 20812351				chr10 75006382 75006397				chr2 238582997 238583497				chr5 138180080 138180580				chr12 25821097 25821112				chr4 159046333 159046348				chr4 108526899 108526914				chr6 109223696 109223715
chr4 149274823 149274838				chr5 64767872 64767887				chr15 44484840 44484859				chr11 9710812 9711312				chr2 238583168 238583183				chr6 10518842 10518857				chr12 44066507 44066522				chr4 160028066 160028566				chr4 129084561 129084576				chr6 113172562 113173062
chr4 149274955 149274974				chr5 73704116 73704131				chr15 71006520 71006539				chr11 59669135 59669150				chr3 14972574 14972589				chr6 21616099 21616114				chr13 32121536 32121551				chr4 160028282 160028297				chr4 139113708 139114208				chr6 113172784 113172803
chr4 160028066 160028566				chr5 80848677 80849177				chr15 77762833 77762852				chr12 16130850 16131350				chr3 30630819 30630834				chr6 26473819 26474319				chr13 39083170 39083185				chr4 184162810 184163310				chr4 146409563 146409578				chr6 113172786 113172801
chr4 160028282 160028297				chr5 96113067 96113082				chr15 95795860 95795875				chr12 16131051 16131066				chr3 37162897 37162916				chr6 26473973 26473992				chr13 39083401 39083416				chr4 184163079 184163098				chr4 152092196 152092211				chr6 126114980 126114995
chr4 177840734 177840749				chr5 96113129 96113144				chr16 82029329 82029344				chr12 16131176 16131191				chr3 38709952 38709967				chr6 26474080 26474099				chr13 47394311 47394330				chr4 184163081 184163096				chr4 159046333 159046348				chr6 126115023 126115038
chr4 184162810 184163310				chr5 100212946 100212961				chr17 19166249 19166264				chr12 24103228 24103243				chr3 38710096 38710111				chr6 35646409 35646424				chr13 47394313 47394328				chr4 184163175 184163194				chr4 184162810 184163310				chr6 127455557 127455576
chr4 184163079 184163098				chr5 100213225 100213240				chr20 5101140 5101155				chr12 27708049 27708549				chr3 57813015 57813030				chr6 109223480 109223980				chr13 95278796 95278815				chr4 184163177 184163192				chr4 184163079 184163098				chr6 144125732 144125747
chr4 184163081 184163096				chr5 102132713 102132728								chr12 27708244 27708263				chr3 57813221 57813240				chr6 109223696 109223715				chr13 98350241 98350256				chr5 36790439 36790454				chr4 184163081 184163096				chr6 144125771 144125786
chr4 184163175 184163194				chr5 119781625 119781640								chr13 29040235 29040735				chr3 57813223 57813238				chr6 126114980 126114995				chr14 33385701 33385716				chr5 43304858 43304877				chr4 184163175 184163194				chr6 148649941 148650441
chr4 184163177 184163192				chr5 138180080 138180580								chr13 29040552 29040571				chr3 57897308 57897323				chr6 126115023 126115038				chr14 70256070 70256085				chr5 64886913 64887413				chr4 184163177 184163192				chr6 148650257 148650276
chr5 43304858 43304877				chr5 170582603 170583103								chr13 29040554 29040569				chr3 71238300 71238315				chr6 144125732 144125747				chr14 76748068 76748083				chr5 64887226 64887245				chr4 186340923 186340938				chr6 151606662 151606677
chr5 50949629 50949644				chr5 170582768 170582787								chr13 46075061 46075076				chr3 97661841 97661856				chr6 144125771 144125786				chr15 49237710 49237725				chr5 65239824 65239839				chr5 43304858 43304877				chr6 154730210 154730710
chr5 64767872 64767887				chr6 10518842 10518857								chr13 99629541 99630041				chr3 99620261 99620276				chr6 148649941 148650441				chr15 55423020 55423035				chr5 73942886 73943386				chr5 64767872 64767887				chr6 154730435 154730454
chr5 73704116 73704131				chr6 21616099 21616114								chr13 99629779 99629798				chr3 99620432 99620447				chr6 148650257 148650276				chr15 72892168 72892183				chr5 73943043 73943062				chr5 64886913 64887413				chr6 154730621 154730640
chr5 73942886 73943386				chr6 26473819 26474319								chr13 99629781 99629796				chr3 99952050 99952065				chr6 151606662 151606677				chr16 64085017 64085032				chr5 77522250 77522750				chr5 64887226 64887245				chr7 40351013 40351028
chr5 73943043 73943062				chr6 26473973 26473992								chr13 102188967 102188986				chr3 100016798 100017298				chr6 154730210 154730710				chr16 64085043 64085058				chr5 77522573 77522592				chr5 65239824 65239839				chr7 81679053 81679553
chr5 80543551 80543566				chr6 26474080 26474099								chr13 105636968 105637468				chr3 100017086 100017105				chr6 154730435 154730454				chr16 82387746 82387761				chr5 77522575 77522590				chr5 77522250 77522750				chr7 85260190 85260690
chr5 80848677 80849177				chr6 35646409 35646424								chr13 105637209 105637224				chr3 105405908 105406408				chr6 154730621 154730640				chr17 46424165 46424665				chr5 80543551 80543566				chr5 77522573 77522592				chr7 85260373 85260392
chr5 100212946 100212961				chr6 56768970 56768985								chr14 20812098 20812113				chr3 105406045 105406064				chr7 7801588 7801603				chr17 46424342 46424357				chr5 94799911 94799926				chr5 77522575 77522590				chr7 85260375 85260390
chr5 100213225 100213240				chr6 108995082 108995101								chr14 20812336 20812351				chr3 105406168 105406187				chr7 22616496 22616511				chr18 20398238 20398253				chr5 94799918 94799933				chr5 94799911 94799926				chr7 98640421 98640921
chr5 119781625 119781640				chr6 108995084 108995099								chr15 44484840 44484859				chr3 105413650 105414150				chr7 22616502 22616517				chr18 67910568 67911068				chr5 96113067 96113082				chr5 94799918 94799933				chr7 98640562 98640581
chr5 138180080 138180580				chr6 109223480 109223980								chr15 71006520 71006539				chr3 108207482 108207497				chr7 40351013 40351028				chr18 67910743 67910762				chr5 96113129 96113144				chr5 96113067 96113082				chr7 114727452 114727952
chr5 170582603 170583103				chr6 109223696 109223715								chr15 95247131 95247631				chr3 108207573 108207588				chr7 79282420 79282435				chr19 44311192 44311207				chr5 102132713 102132728				chr5 96113129 96113144				chr7 114727758 114727777
chr5 170582768 170582787				chr6 126114980 126114995								chr15 95247469 95247488				chr3 108207818 108207833				chr7 81679053 81679553				chr21 29072754 29072769				chr5 138180080 138180580				chr5 100212946 100212961				chr7 116313152 116313652
chr6 10518842 10518857				chr6 126115023 126115038								chr15 95795860 95795875				chr3 110845352 110845852				chr7 85260190 85260690				chr21 29072820 29072835				chr5 153706102 153706117				chr5 100213225 100213240				chr7 123725379 123725394
chr6 21616099 21616114				chr6 144125732 144125747								chr16 82029329 82029344				chr3 114101840 114101855				chr7 85260373 85260392				chr21 29072858 29072873				chr5 176598526 176598541				chr5 138180080 138180580				chr7 123725483 123725498
chr6 35646409 35646424				chr6 144125771 144125786								chr17 19166249 19166264				chr3 141291307 141291807				chr7 85260375 85260390				chr21 29072895 29072910				chr6 5250790 5250805				chr5 153706102 153706117				chr7 134305283 134305783
chr6 56768970 56768985				chr6 148649941 148650441								chr17 57840324 57840343				chr3 141291581 141291600				chr7 98640421 98640921								chr6 5250888 5250903				chr5 176598526 176598541				chr7 137457514 137457529
chr6 108994806 108995306				chr6 148650257 148650276								chr18 53865052 53865552				chr3 154042766 154043266				chr7 98640562 98640581								chr6 17643061 17643076				chr6 5250790 5250805				chr7 139043289 139043304
chr6 108995082 108995101				chr6 151606662 151606677								chr18 53865298 53865317				chr3 154043106 154043121				chr7 114727452 114727952								chr6 20705224 20705239				chr6 5250888 5250903				chr8 26162774 26162789
chr6 108995084 108995099				chr6 154730435 154730454								chr20 5101140 5101155				chr3 169892656 169892675				chr7 114727758 114727777								chr6 20705271 20705286				chr6 17643061 17643076				chr8 28733412 28733427
chr6 109223480 109223980				chr7 7801588 7801603												chr3 171555990 171556005				chr7 116313152 116313652								chr6 89453389 89453404				chr6 35646409 35646424				chr8 41359952 41359971
chr6 109223696 109223715				chr7 22616496 22616511												chr3 172504379 172504394				chr7 123725379 123725394								chr6 108994806 108995306				chr6 89453389 89453404				chr8 89332884 89333384
chr6 113172784 113172803				chr7 22616502 22616517												chr3 172504448 172504463				chr7 123725483 123725498								chr6 108995082 108995101				chr6 108994806 108995306				chr8 89333188 89333207
chr6 113172786 113172801				chr7 40351013 40351028												chr3 172504507 172504522				chr7 134305283 134305783								chr6 108995084 108995099				chr6 108995082 108995101				chr8 95271339 95271354
chr6 126114980 126114995				chr7 79282420 79282435												chr3 173711182 173711197				chr7 137457344 137457359								chr6 109472736 109472751				chr6 108995084 108995099				chr8 101706482 101706497
chr6 126115023 126115038				chr7 81679053 81679553												chr3 182693706 182693721				chr7 139043158 139043173								chr6 126114980 126114995				chr6 109472736 109472751				chr8 106588706 106589206
chr6 127455557 127455576				chr7 85260190 85260690												chr3 192147959 192147974				chr7 139043289 139043304								chr6 126115023 126115038				chr6 111332903 111332918				chr8 106589026 106589045
chr6 144125732 144125747				chr7 85260373 85260392												chr3 197016496 197016515				chr8 26162774 26162789								chr6 134322661 134322676				chr6 126114980 126114995				chr8 135898593 135899093
chr6 144125771 144125786				chr7 85260375 85260390									Red is repression			chr3 197016588 197016607				chr8 28733412 28733427								chr6 134322830 134322845				chr6 126115023 126115038				chr8 135898876 135898895
chr6 148649941 148650441				chr7 98640421 98640921									Green is activation			chr4 2846303 2846803				chr8 41359952 41359971								chr6 144125732 144125747				chr6 144125732 144125747				chr9 19284313 19284328
chr6 148650257 148650276				chr7 98640562 98640581												chr4 2846498 2846513				chr8 95271339 95271354								chr6 144125771 144125786				chr6 144125771 144125786				chr9 75545083 75545098
chr6 151606662 151606677				chr7 114727452 114727952												chr4 79479171 79479186				chr8 141868911 141868926								chr6 144897602 144898102				chr6 144897602 144898102				chr9 75545169 75545184
chr6 154730210 154730710				chr7 114727758 114727777												chr4 88465256 88465271				chr8 141868997 141869012								chr6 144897785 144897800				chr6 144897785 144897800				chr9 110243308 110243808
chr6 154730435 154730454				chr7 116313152 116313652												chr4 102186553 102187053				chr9 71697635 71697650								chr6 144897902 144897917				chr6 144897902 144897917				chr9 110243473 110243492
chr6 154730621 154730640				chr7 123725379 123725394												chr4 102186751 102186770				chr9 112828185 112828200								chr6 151606662 151606677				chr6 151606662 151606677				chr9 112828185 112828200
chr7 7801588 7801603				chr7 123725483 123725498												chr4 108526899 108526914				chr10 25836372 25836391								chr7 26852831 26853331				chr6 154730210 154730710				chr10 25836372 25836391
chr7 22616496 22616511				chr7 134305283 134305783												chr4 112909812 112909827				chr10 25836374 25836389								chr7 26852869 26852888				chr6 154730435 154730454				chr10 25836374 25836389
chr7 22616502 22616517				chr7 137457344 137457359												chr4 113022385 113022400				chr10 33466784 33467284								chr7 26852871 26852886				chr6 154730621 154730640				chr10 45476871 45476886
chr7 40351013 40351028				chr7 137457514 137457529												chr4 114550956 114551456				chr10 35346172 35346187								chr7 26853082 26853101				chr7 22616496 22616511				chr10 75006380 75006399
chr7 79282420 79282435				chr7 139043158 139043173												chr4 114551250 114551269				chr10 45476871 45476886								chr7 26853084 26853099				chr7 22616502 22616517				chr10 75006382 75006397
chr7 81679053 81679553				chr7 139043289 139043304												chr4 114551252 114551267				chr10 75006380 75006399								chr7 26853263 26853282				chr7 81679053 81679553				chr10 91313212 91313227
chr7 85260190 85260690				chr8 26162774 26162789												chr4 114551317 114551336				chr10 75006382 75006397								chr7 26853265 26853280				chr7 90697595 90697610				chr11 9710812 9711312
chr7 85260373 85260392				chr8 28733412 28733427												chr4 122076507 122076522				chr11 9710812 9711312								chr7 98640421 98640921				chr7 98640421 98640921				chr11 35253742 35253761
chr7 85260375 85260390				chr8 41359952 41359971												chr4 122076718 122076733				chr11 59669135 59669150								chr7 98640562 98640581				chr7 98640562 98640581				chr11 59669135 59669150
chr7 98640421 98640921				chr8 74401418 74401433												chr4 126758718 126758733				chr12 16130850 16131350								chr7 103140392 103140411				chr7 116313152 116313652				chr11 100726084 100726584
chr7 98640562 98640581				chr8 89332884 89333384												chr4 129084561 129084576				chr12 16131051 16131066								chr7 116313152 116313652				chr7 128226967 128226982				chr11 100726275 100726290
chr7 114727452 114727952				chr8 95271339 95271354												chr4 139113708 139114208				chr12 16131176 16131191								chr7 139043158 139043173				chr7 137457344 137457359				chr11 107490572 107491072
chr7 114727758 114727777				chr9 85878802 85878817												chr4 146409563 146409578				chr12 27708049 27708549								chr7 139043289 139043304				chr7 137457514 137457529				chr11 107490908 107490927
chr7 116313152 116313652				chr9 85878969 85878984												chr4 149274528 149275028				chr12 27708244 27708263								chr7 156539160 156539179				chr7 139043158 139043173				chr12 16130850 16131350
chr7 123725379 123725394				chr9 85879035 85879050												chr4 149274539 149274558				chr12 43474247 43474262								chr7 156539291 156539310				chr7 139043289 139043304				chr12 16131051 16131066
chr7 123725483 123725498				chr9 112828185 112828200												chr4 149274541 149274556				chr12 43474449 43474464								chr8 26162774 26162789				chr8 26162774 26162789				chr12 16131176 16131191
chr7 134305283 134305783				chr10 25836372 25836391												chr4 149274565 149274580				chr12 58903756 58903771								chr8 31955065 31955080				chr8 41359952 41359971				chr12 24103228 24103243
chr7 137457344 137457359				chr10 25836374 25836389												chr4 149274751 149274766				chr12 71553027 71553042								chr8 41359952 41359971				chr8 89332884 89333384				chr12 27708049 27708549
chr7 137457514 137457529				chr10 33343041 33343060												chr4 149274821 149274840				chr12 92932946 92932961								chr8 62719457 62719472				chr8 89333188 89333207				chr12 27708244 27708263
chr7 139043158 139043173				chr10 33466784 33467284												chr4 149274823 149274838				chr12 92933179 92933194								chr8 74401418 74401433				chr8 101706482 101706497				chr12 43474247 43474262
chr7 139043289 139043304				chr10 35346172 35346187												chr4 149274955 149274974				chr12 109122093 109122108								chr8 89205431 89205446				chr8 103217353 103217368				chr12 92932946 92932961
chr8 26162774 26162789				chr10 45476871 45476886												chr4 152092196 152092211				chr13 29040235 29040735								chr8 89332884 89333384				chr8 106588706 106589206				chr12 92933179 92933194
chr8 28733412 28733427				chr10 75006380 75006399												chr4 158200397 158200412				chr13 29040552 29040571								chr8 89333188 89333207				chr8 106589026 106589045				chr13 29040235 29040735
chr8 41359952 41359971				chr10 75006382 75006397												chr4 158200564 158200579				chr13 29040554 29040569								chr8 101706482 101706497				chr8 126124778 126124793				chr13 29040552 29040571
chr8 74401418 74401433				chr10 91313212 91313227												chr4 159046333 159046348				chr13 31723110 31723125								chr8 126124778 126124793				chr8 141868911 141868926				chr13 29040554 29040569
chr8 95271339 95271354				chr11 9710812 9711312												chr4 160028066 160028566				chr13 31723348 31723363								chr8 135898593 135899093				chr8 141868997 141869012				chr13 46075061 46075076
chr8 106588706 106589206				chr11 59669135 59669150												chr4 160028282 160028297				chr13 46075061 46075076								chr8 135898876 135898895				chr8 141916560 141916575				chr13 47294969 47295469
chr8 106589026 106589045				chr11 107490572 107491072												chr4 184162810 184163310				chr13 99629541 99630041								chr8 141868911 141868926				chr9 5657864 5657879				chr13 47295298 47295317
chr8 126124778 126124793				chr11 107490908 107490927												chr4 184163079 184163098				chr13 99629779 99629798								chr8 141868997 141869012				chr9 5657972 5657987				chr13 71932474 71932489
chr9 71697635 71697650				chr12 16130850 16131350												chr4 184163081 184163096				chr13 99629781 99629796								chr8 141916560 141916575				chr9 5658166 5658181				chr13 99629541 99630041
chr9 72252355 72252370				chr12 16131051 16131066												chr4 184163175 184163194				chr13 102188684 102189184								chr9 5657864 5657879				chr9 19284109 19284124				chr13 99629779 99629798
chr9 75545083 75545098				chr12 16131176 16131191												chr4 184163177 184163192				chr13 102188967 102188986								chr9 5657972 5657987				chr9 19284313 19284328				chr13 99629781 99629796
chr9 75545169 75545184				chr12 21871978 21871993												chr4 186340923 186340938				chr13 104613049 104613549								chr9 5658166 5658181				chr9 21072725 21072740				chr13 105636968 105637468
chr9 85878802 85878817				chr12 24103228 24103243												chr5 36790439 36790454				chr13 104613274 104613293								chr9 10044883 10044898				chr9 71697635 71697650				chr13 105637209 105637224
chr9 85878969 85878984				chr12 27708049 27708549												chr5 43304858 43304877				chr13 105636968 105637468								chr9 14888759 14888774				chr9 72252243 72252258				chr14 20812098 20812113
chr9 85879035 85879050				chr12 27708244 27708263												chr5 50949629 50949644				chr13 105637209 105637224								chr9 14888973 14888988				chr9 72252355 72252370				chr14 20812336 20812351
chr9 112828185 112828200				chr12 43474247 43474262												chr5 65239824 65239839				chr14 20812098 20812113								chr9 19284109 19284124				chr9 72962456 72962471				chr15 44484840 44484859
chr10 25836372 25836391				chr12 43474449 43474464												chr5 71074468 71074968				chr14 20812336 20812351								chr9 19284313 19284328				chr9 75545083 75545098				chr15 62180696 62180711
chr10 25836374 25836389				chr12 71553027 71553042												chr5 71074721 71074740				chr14 58819543 58819558								chr9 75545083 75545098				chr9 75545169 75545184				chr15 71006520 71006539
chr10 33343041 33343060				chr12 92932946 92932961												chr5 73704116 73704131				chr15 44484840 44484859								chr9 75545169 75545184				chr9 85878802 85878817				chr15 71347947 71347962
chr10 33466784 33467284				chr12 92933179 92933194												chr5 80543551 80543566				chr15 71006520 71006539								chr9 75977276 75977291				chr9 85878969 85878984				chr15 72892168 72892183
chr10 35346172 35346187				chr12 109122093 109122108												chr5 83482355 83482855				chr15 95247131 95247631								chr9 75977336 75977351				chr9 85879035 85879050				chr15 95247131 95247631
chr10 45476871 45476886				chr13 29040235 29040735												chr5 83482619 83482638				chr15 95247469 95247488								chr9 81744703 81744718				chr9 108376589 108377089				chr15 95247469 95247488
chr10 75006380 75006399				chr13 29040552 29040571												chr5 83482621 83482636				chr15 95795860 95795875								chr9 81744897 81744912				chr9 112828185 112828200				chr15 95795860 95795875
chr10 75006382 75006397				chr13 29040554 29040569												chr5 83482801 83482816				chr16 82029329 82029344								chr9 85878802 85878817				chr10 33466784 33467284				chr16 82029329 82029344
chr10 116621512 116621531				chr13 42650565 42650580												chr5 90160659 90160674				chr17 19166249 19166264								chr9 85878969 85878984				chr10 35346172 35346187				chr17 16281433 16281448
chr11 9710812 9711312				chr13 46075061 46075076												chr5 90160823 90160838				chr17 57840324 57840343								chr9 85879035 85879050				chr10 75006380 75006399				chr17 19166249 19166264
chr11 16147811 16148311				chr13 71932474 71932489												chr5 90739749 90739768				chr18 53865052 53865552								chr9 93935227 93935242				chr10 75006382 75006397				chr17 57840324 57840343
chr11 16147987 16148002				chr13 71932727 71932742												chr5 90739751 90739766				chr18 53865298 53865317								chr9 112828185 112828200				chr10 91388597 91388612				chr17 68594140 68594159
chr11 44659415 44659430				chr13 80770405 80770905												chr5 90739922 90739941				chr20 5101140 5101155								chr10 33466784 33467284				chr10 93617767 93617786				chr18 53865052 53865552
chr11 59669135 59669150				chr13 80770821 80770840												chr5 93074226 93074241				chr20 14860368 14860383								chr10 91388597 91388612				chr10 116621216 116621716				chr18 53865298 53865317
chr11 88115299 88115314				chr13 99629541 99630041												chr5 93074310 93074325												chr10 93617767 93617786				chr10 116621512 116621531				chr20 2812614 2812629
chr11 107490572 107491072				chr13 99629779 99629798												chr5 96113067 96113082												chr10 116621216 116621716				chr11 9710812 9711312				chr20 2812645 2812660
chr11 107490908 107490927				chr13 99629781 99629796												chr5 96113129 96113144												chr10 116621512 116621531				chr11 18426647 18426662				chr20 5101140 5101155
chr12 16130850 16131350				chr13 102188684 102189184												chr5 98385800 98386300												chr11 18426647 18426662				chr11 18426652 18426667				chr20 8368825 8368840
chr12 16131051 16131066				chr13 102188967 102188986												chr5 98385861 98385880												chr11 18426652 18426667				chr11 18426879 18426894				chr20 14860368 14860383
chr12 16131176 16131191				chr13 105636968 105637468												chr5 98385863 98385878												chr11 18426879 18426894				chr11 18426887 18426902
chr12 21871978 21871993				chr13 105637209 105637224												chr5 98385918 98385937												chr11 18426887 18426902				chr11 34900620 34900635
chr12 24103228 24103243				chr14 20812098 20812113												chr5 98385920 98385935												chr11 34900620 34900635				chr11 34900723 34900738
chr12 27708049 27708549				chr14 20812336 20812351												chr5 98386061 98386080												chr11 34900723 34900738				chr11 35253510 35254010
chr12 27708244 27708263				chr14 58819543 58819558												chr5 98386063 98386078												chr11 73190855 73190870				chr11 35253742 35253761
chr12 43474247 43474262				chr15 44484840 44484859												chr5 100212946 100212961												chr11 96138236 96138736				chr11 108122538 108122553
chr12 43474449 43474464				chr15 71006520 71006539												chr5 100213225 100213240												chr11 96138424 96138443				chr12 16130850 16131350
chr12 57702711 57702730				chr15 95247131 95247631												chr5 138180080 138180580												chr11 96138426 96138441				chr12 16131051 16131066
chr12 63011444 63011944				chr15 95247469 95247488												chr5 153706102 153706117												chr11 100726084 100726584				chr12 16131176 16131191
chr12 63011632 63011651				chr15 95795860 95795875												chr5 176598526 176598541												chr11 100726275 100726290				chr12 26765317 26765336
chr12 63011634 63011649				chr16 82029329 82029344												chr6 5250790 5250805												chr11 100726489 100726504				chr12 27708049 27708549
chr12 71553027 71553042				chr17 19166249 19166264												chr6 5250888 5250903												chr11 111476337 111476837				chr12 27708244 27708263
chr12 92932946 92932961				chr17 57840324 57840343												chr6 20705224 20705239												chr11 111476542 111476561				chr12 57702711 57702730
chr12 92933179 92933194				chr18 53865052 53865552												chr6 20705271 20705286												chr12 16130850 16131350				chr12 63011444 63011944
chr12 109122093 109122108				chr18 53865298 53865317												chr6 20767544 20767559												chr12 16131051 16131066				chr12 63011632 63011651
chr13 29040235 29040735				chr18 55885266 55885766												chr6 21616099 21616114												chr12 16131176 16131191				chr12 63011634 63011649
chr13 29040552 29040571				chr18 55885568 55885587												chr6 26473819 26474319												chr12 19321669 19321684				chr12 78555750 78555765
chr13 29040554 29040569				chr18 67910568 67911068												chr6 26473973 26473992												chr12 22339569 22339584				chr12 104504090 104504105
chr13 46075061 46075076				chr18 67910743 67910762												chr6 26474080 26474099												chr12 24103228 24103243				chr12 109122093 109122108
chr13 47294969 47295469				chr20 2812614 2812629												chr6 35646409 35646424												chr12 27708049 27708549				chr13 29040235 29040735
chr13 71932474 71932489				chr20 2812645 2812660												chr6 89453389 89453404												chr12 27708244 27708263				chr13 29040552 29040571
chr13 71932727 71932742				chr20 5101140 5101155												chr6 108994806 108995306												chr12 78555750 78555765				chr13 29040554 29040569
chr13 80770821 80770840				chr20 14860368 14860383												chr6 108995082 108995101												chr12 104504090 104504105				chr13 31723110 31723125
chr13 99629541 99630041				chr20 32976302 32976802												chr6 108995084 108995099												chr12 109122093 109122108				chr13 31723348 31723363
chr13 99629779 99629798				chr20 32976621 32976640												chr6 126114980 126114995												chr13 29040235 29040735				chr13 47294969 47295469
chr13 99629781 99629796				chr21 35070724 35071224												chr6 126115023 126115038												chr13 29040552 29040571				chr13 47295298 47295317
chr13 102188684 102189184				chr21 35070925 35070944												chr6 127455557 127455576												chr13 29040554 29040569				chr13 60406426 60406926
chr13 102188967 102188986				chr21 35070927 35070942												chr6 134322661 134322676												chr13 31723110 31723125				chr13 60406595 60406610
chr13 104613049 104613549																chr6 134322830 134322845												chr13 31723348 31723363				chr13 60526186 60526201
chr13 104613274 104613293																chr6 144125732 144125747												chr13 32121536 32121551				chr13 95278796 95278815
chr13 105636968 105637468																chr6 144125771 144125786												chr13 39083170 39083185				chr13 99629541 99630041
chr13 105637209 105637224																chr6 144897602 144898102												chr13 39083401 39083416				chr13 99629779 99629798
chr14 20812336 20812351																chr6 144897785 144897800												chr13 42650565 42650580				chr13 99629781 99629796
chr15 40292086 40292586																chr6 144897902 144897917												chr13 46075061 46075076				chr13 102188684 102189184
chr15 44484840 44484859																chr6 151606662 151606677												chr13 47294969 47295469				chr13 102188967 102188986
chr15 49237710 49237725																chr7 7801588 7801603												chr13 47295298 47295317				chr14 20812098 20812113
chr15 71006520 71006539																chr7 26852831 26853331												chr13 47394311 47394330				chr14 20812336 20812351
chr15 77762833 77762852																chr7 26852869 26852888												chr13 47394313 47394328				chr14 58819543 58819558
chr15 95247131 95247631																chr7 26852871 26852886												chr13 60406426 60406926				chr14 60568888 60568903
chr15 95247469 95247488																chr7 26853082 26853101												chr13 60406595 60406610				chr15 40292086 40292586
chr15 95795860 95795875																chr7 26853084 26853099												chr13 60526186 60526201				chr15 59008834 59008849
chr15 100168948 100168963																chr7 26853263 26853282												chr13 95278796 95278815				chr15 62180696 62180711
chr16 82029329 82029344																chr7 26853265 26853280												chr13 99629541 99630041				chr15 71006520 71006539
chr17 19166249 19166264																chr7 79282420 79282435												chr13 99629779 99629798				chr15 72860086 72860101
chr17 57840324 57840343																chr7 81679053 81679553												chr13 99629781 99629796				chr15 77762833 77762852
chr18 53865052 53865552																chr7 83992971 83992986												chr13 102188684 102189184				chr15 83686807 83686822
chr18 53865298 53865317																chr7 90697595 90697610												chr13 102188967 102188986				chr15 95795860 95795875
chr18 55885266 55885766																chr7 98640421 98640921												chr14 39894344 39894359				chr15 100168948 100168963
chr18 55885568 55885587																chr7 98640562 98640581												chr14 50768183 50768198				chr16 47464880 47464895
chr20 2812614 2812629																chr7 110698137 110698152												chr14 60568888 60568903				chr16 50061667 50061682
chr20 2812645 2812660																chr7 110698289 110698304												chr14 76748068 76748083				chr16 69616642 69616657
chr20 5101140 5101155																chr7 110698374 110698389												chr15 40292086 40292586				chr17 19166249 19166264
chr20 14860368 14860383																chr7 114727452 114727952												chr15 44484840 44484859				chr17 29482487 29482506
chr20 15203323 15203342																chr7 114727758 114727777												chr15 49237710 49237725				chr17 29482692 29482711
chr20 32976302 32976802																chr7 116313152 116313652												chr15 56498428 56498443				chr17 53064920 53064935
chr20 32976621 32976640																chr7 134305283 134305783												chr15 59008834 59008849				chr17 57840324 57840343
chr21 29072754 29072769																chr7 139043158 139043173												chr15 62180696 62180711				chr18 55885266 55885766
chr21 29072820 29072835																chr7 139043289 139043304												chr15 72860086 72860101				chr18 55885568 55885587
chr21 29072858 29072873																chr7 140433153 140433168												chr15 72892168 72892183				chr20 5101140 5101155
chr21 29072895 29072910																chr7 156539160 156539179												chr15 77045819 77045834				chr20 32976302 32976802
chr21 35070724 35071224																chr7 156539291 156539310												chr15 77762833 77762852				chr20 32976621 32976640
chr21 35070925 35070944																chr8 26162774 26162789												chr15 83686807 83686822				chr21 30300884 30301384
chr21 35070927 35070942																chr8 28733412 28733427												chr15 98512971 98512986				chr21 30301070 30301089
																chr8 62719457 62719472												chr15 98513172 98513187				chr21 30301072 30301087
																chr8 89205431 89205446												chr15 100168948 100168963				chr21 35070724 35071224
																chr8 89332884 89333384												chr16 50061667 50061682				chr21 35070925 35070944
																chr8 89333188 89333207												chr16 69616642 69616657				chr21 35070927 35070942
																chr8 95271339 95271354												chr17 19166249 19166264
																chr8 101706482 101706497												chr17 29482487 29482506
																chr8 106588706 106589206												chr17 29482692 29482711
																chr8 106589026 106589045												chr17 53064920 53064935
																chr8 126124778 126124793												chr18 20398238 20398253
																chr8 135898593 135899093												chr18 55885266 55885766
																chr8 135898876 135898895												chr18 55885568 55885587
																chr8 141868911 141868926												chr20 32976302 32976802
																chr8 141868997 141869012												chr20 32976621 32976640
																chr8 141916560 141916575												chr21 29072754 29072769
																chr9 2677180 2677195												chr21 29072820 29072835
																chr9 5657864 5657879												chr21 29072858 29072873
																chr9 5657972 5657987												chr21 29072895 29072910
																chr9 5658166 5658181												chr21 35070724 35071224
																chr9 6134620 6135120												chr21 35070925 35070944
																chr9 6134907 6134926												chr21 35070927 35070942
																chr9 10044883 10044898
																chr9 10210150 10210650
																chr9 10210395 10210414
																chr9 10210397 10210412
																chr9 14888759 14888774
																chr9 14888973 14888988
																chr9 19284109 19284124
																chr9 19284313 19284328
																chr9 21072725 21072740
																chr9 71697635 71697650
																chr9 72252243 72252258
																chr9 72252355 72252370
																chr9 72962456 72962471
																chr9 75545083 75545098
																chr9 75545169 75545184
																chr9 81744703 81744718
																chr9 81744897 81744912
																chr9 85878802 85878817
																chr9 85878969 85878984
																chr9 85879035 85879050
																chr9 93935227 93935242
																chr9 108376589 108377089
																chr9 110243308 110243808
																chr9 110243473 110243492
																chr9 112828185 112828200
																chr9 113479188 113479203
																chr9 113479223 113479238
																chr9 126060345 126060360
																chr10 17086358 17086858
																chr10 17086605 17086624
																chr10 33343041 33343060
																chr10 33466784 33467284
																chr10 35346172 35346187
																chr10 45476871 45476886
																chr10 75006380 75006399
																chr10 75006382 75006397
																chr10 91313212 91313227
																chr10 91388597 91388612
																chr10 116621216 116621716
																chr10 116621512 116621531
																chr10 122466029 122466044
																chr11 18426647 18426662
																chr11 18426652 18426667
																chr11 18426879 18426894
																chr11 18426887 18426902
																chr11 34900620 34900635
																chr11 34900723 34900738
																chr11 35253510 35254010
																chr11 35253742 35253761
																chr11 73190855 73190870
																chr11 88114976 88114991
																chr11 88114998 88115013
																chr11 88115299 88115314
																chr11 96138236 96138736
																chr11 96138424 96138443
																chr11 96138426 96138441
																chr11 100726084 100726584
																chr11 100726275 100726290
																chr11 100726489 100726504
																chr11 107490572 107491072
																chr11 107490908 107490927
																chr11 108122538 108122553
																chr11 111476337 111476837
																chr11 111476542 111476561
																chr12 16130850 16131350
																chr12 16131051 16131066
																chr12 16131176 16131191
																chr12 19321669 19321684
																chr12 23725715 23726215
																chr12 23725863 23725882
																chr12 23994231 23994246
																chr12 23994528 23994543
																chr12 24103228 24103243
																chr12 24429105 24429605
																chr12 24429374 24429393
																chr12 25821097 25821112
																chr12 26765317 26765336
																chr12 27708049 27708549
																chr12 27708244 27708263
																chr12 43474247 43474262
																chr12 43474449 43474464
																chr12 44066507 44066522
																chr12 63011444 63011944
																chr12 63011632 63011651
																chr12 63011634 63011649
																chr12 71553027 71553042
																chr12 78555750 78555765
																chr12 78680356 78680371
																chr12 80938156 80938171
																chr12 92932946 92932961
																chr12 92933179 92933194
																chr12 104504090 104504105
																chr12 109122093 109122108
																chr13 29040235 29040735
																chr13 29040552 29040571
																chr13 29040554 29040569
																chr13 31723110 31723125
																chr13 31723348 31723363
																chr13 42650565 42650580
																chr13 46075061 46075076
																chr13 47294969 47295469
																chr13 47295298 47295317
																chr13 60406426 60406926
																chr13 60406595 60406610
																chr13 60526186 60526201
																chr13 64888498 64888998
																chr13 99629541 99630041
																chr13 99629779 99629798
																chr13 99629781 99629796
																chr13 102188684 102189184
																chr13 102188967 102188986
																chr13 104613049 104613549
																chr13 104613274 104613293
																chr13 105636968 105637468
																chr13 105637209 105637224
																chr13 108390891 108390906
																chr14 33385701 33385716
																chr14 39273038 39273053
																chr14 39894344 39894359
																chr14 58819543 58819558
																chr14 60568888 60568903
																chr14 76748068 76748083
																chr14 88424522 88424537
																chr15 40292086 40292586
																chr15 44484840 44484859
																chr15 49237710 49237725
																chr15 49379083 49379102
																chr15 49379322 49379341
																chr15 49379324 49379339
																chr15 59008834 59008849
																chr15 62180696 62180711
																chr15 71006520 71006539
																chr15 72860086 72860101
																chr15 77762833 77762852
																chr15 83686807 83686822
																chr15 95247131 95247631
																chr15 95247469 95247488
																chr15 95795860 95795875
																chr15 100168948 100168963
																chr16 50061667 50061682
																chr16 69616642 69616657
																chr16 82029329 82029344
																chr17 19166249 19166264
																chr17 29482487 29482506
																chr17 29482692 29482711
																chr17 53064920 53064935
																chr17 57840324 57840343
																chr18 20398238 20398253
																chr18 53865052 53865552
																chr18 53865298 53865317
																chr18 55885266 55885766
																chr18 55885568 55885587
																chr18 67910568 67911068
																chr18 67910743 67910762
																chr19 44311192 44311207
																chr20 14860368 14860383
																chr20 32976302 32976802
																chr20 32976621 32976640
																chr21 29072754 29072769
																chr21 29072820 29072835
																chr21 29072858 29072873
																chr21 29072895 29072910
																chr21 35070724 35071224
																chr21 35070925 35070944
																chr21 35070927 35070942

## Sheet: Table S3 Sm4 responsive genes
Summary dimer genes affected					Summary dimer genes affected					Summary dimer genes affected
Only DE sox18-sry IR5 genes (IR5a)					Only DE sox18-sox18 IR5 genes (IR5b)					Only DE sry-sry IR5 genes (IR5c)
	log2FC	padj	-log10(padj)			log2FC	padj	-log10(padj)			log2FC	padj	-log10(padj)
ADD1	-0.2909	6.76e-05	4.17005		ADD1	-0.2909	6.76e-05	4.17005		BTN2A1	-0.3359	0.00975	2.011
BTN2A1	-0.3359	0.00975	2.011		ANKRD32	-0.5841	0.0065	2.18709		CACNA2D1	-0.5211	8.74e-06	5.05849
CACNA2D1	-0.5211	8.74e-06	5.05849		ANXA3	0.6928	9.82e-05	4.00789		DNAJC9	-0.8415	1.6e-05	4.79588
DIAPH3	-0.7199	2.48e-06	5.60555		B9D1	0.9994	1.69e-14	13.7721		DOCK9	-0.4909	0.00378	2.42251
DOCK9	-0.4909	0.00378	2.42251		BNIP3L	0.4172	0.00938	2.0278		ECD	-0.4768	9.85e-07	6.00656
GLS	-0.5213	5.38e-11	10.2692		CACNA2D1	-0.5211	8.74e-06	5.05849		ITSN1	-0.3036	0.000289	3.5391
ITSN1	-0.3036	0.000289	3.5391		COL8A1	-0.4126	0.00858	2.06651		KLF4	0.9497	4.22e-06	5.37469
KLF4	0.9497	4.22e-06	5.37469		CUL2	-0.4097	0.00417	2.37986		LTN1	-0.3306	0.00082	3.08619
LRRTM2	-1.0217	0.00826	2.08302		DIAPH3	-0.7199	2.48e-06	5.60555		MFAP1	-0.3061	0.00587	2.23136
LTN1	-0.3306	0.00082	3.08619		DNAJC9	-0.8415	1.6e-05	4.79588		MFI2	0.8539	0.00186	2.73049
NRP1	-0.4679	3.29e-05	4.4828		DOCK9	-0.4909	0.00378	2.42251		MLH1	-0.3285	0.00502	2.2993
PPP2R1B	-0.3617	0.000803	3.09528		ECD	-0.4768	9.85e-07	6.00656		NRP1	-0.4679	3.29e-05	4.4828
RAD23B	-0.3202	0.00322	2.49214		EED	-0.4556	0.0043	2.36653		PPP2R1B	-0.3617	0.000803	3.09528
RANBP17	-0.5449	0.00228	2.64207		EID1	-0.3534	0.00805	2.0942		RAD23B	-0.3202	0.00322	2.49214
RANBP6	-0.5703	9.17e-05	4.03763		FAF1	-0.5063	3.26e-10	9.48678		RANBP17	-0.5449	0.00228	2.64207
SESN1	0.6696	8.4e-05	4.07572		FKBP5	-0.5864	0.000107	3.97062		RANBP6	-0.5703	9.17e-05	4.03763
SLC45A1	0.897	0.00727	2.13847		FOXP1	0.2373	0.00165	2.78252		SESN1	0.6696	8.4e-05	4.07572
SLC5A3	0.7622	0.00632	2.19928		GLS	-0.5213	5.38e-11	10.2692		SLC45A1	0.897	0.00727	2.13847
SLC7A11	0.9809	4.55e-05	4.34199		GPATCH2L	0.4037	0.000889	3.0511		TCF4	-0.3836	0.000154	3.81248
SNX11	-0.2604	0.00913	2.03953		GPHN	-0.5644	0.00412	2.3851		ZFAT	0.4863	0.00734	2.1343
SWAP70	-0.4326	2.34e-05	4.63078		HSPH1	-0.6976	1.59e-10	9.7986		ZFPM2	-0.3982	0.00125	2.90309
TCF4	-0.3836	0.000154	3.81248		IPO5	-0.4309	1.03e-06	5.98716
ZFAT	0.4863	0.00734	2.1343		ITSN1	-0.3036	0.000289	3.5391		21	#genes affected
ZFPM2	-0.3982	0.00125	2.90309		LDHA	-0.4958	0.00484	2.31515		196	#total sry-sry IR5 genes
					LTN1	-0.3306	0.00082	3.08619		0.107143	of IR5 genes affected
24	#genes affected				LTV1	-0.8078	1.96e-10	9.70774
193	#total sox18-sry IR5 genes				MEDAG	0.5716	0.00254	2.59517
0.124352	of IR5 genes affected				NBPF1	0.5228	0.0066	2.18046
					NFYB	-0.4326	0.000845	3.07314
					NOL10	-0.324	0.000885	3.05306
					NUP153	-0.3731	0.000734	3.1343
					PKN2	-0.4574	3.21e-11	10.4935
					PPP2R2A	-0.5365	5.01e-05	4.30016
					PREX2	-0.3491	0.000716	3.14509
					PSAT1	1.9985	2.7e-12	11.5686
					PTPRR	1.2266	0.000994	3.00261
					RCOR3	0.4743	0.00272	2.56543
					RIOK2	-0.3723	0.000528	3.27737
					RRM2B	0.4012	1.46e-07	6.83565
					RRP15	-0.4705	0.0073	2.13668
					RUSC1	-0.4922	0.00139	2.85699
					SESN1	0.6696	8.4e-05	4.07572
					SMC5	-0.357	0.00377	2.42366
					SNX11	-0.2604	0.00913	2.03953
					SOS2	0.4171	0.00285	2.54516
					STAMBP	0.4424	9.97e-06	5.0013
					TARS	0.3566	0.00128	2.89279
					TGFA	1.5094	0.000256	3.59176
					TMEM230	0.2481	0.000803	3.09528
					ZBTB2	-0.607	0.00134	2.8729
					50	#genes affected
					575	#total sox18-sox18 IR5 genes
					0.0869565	of IR5 genes affected
